# Supplementary material for: Integrated Multi-Omics Analysis Reveals an HCMV-Associated Late-Gene Signature Associated with Poor Survival in Pediatric Group 3 Medulloblastoma
Source: Biomedicines. 2026 Jun 11;14(6):1328. doi: 10.3390/biomedicines14061328 (PMC13296392; doi:10.3390/biomedicines14061328)
Supplement: Supplementary file 1 [file biomedicines-14-01328-s001.zip]

Archive with 6 entries (6 files):
- Supplementary material S1.pdf
- Supplementary material S2.pdf
- Supplementary material.pdf
- Table_S1.xlsx
- Table_S2.xlsx
- Table_S3.xlsx
