# Supplementary material for: Integrated Multi-Omics Analysis Reveals an HCMV-Associated Late-Gene Signature Associated with Poor Survival in Pediatric Group 3 Medulloblastoma
Source: Biomedicines. 2026 Jun 11;14(6):1328. doi: 10.3390/biomedicines14061328 (PMC13296392; doi:10.3390/biomedicines14061328)
Supplement: Supplementary file 1 [file biomedicines-14-01328-s001.zip › Table_S1.xlsx]

## Sheet: Sheet1
Table S1. Comparison of HCMV-aligned RNA-seq reads across tumors, controls, and infected cell cultures.
Sample	Total reads	HCMV-aligned reads	Alignment rate	control	positive_mean_2sd	positive_p95
Tumor_1	108283445	542	5.00538e-06	FALSE	TRUE	TRUE
Tumor_2	119624225	3062	2.55968e-05	FALSE	TRUE	TRUE
Tumor_3	72306730	583	8.06287e-06	FALSE	TRUE	TRUE
Tumor_4	83593890	960	1.14841e-05	FALSE	TRUE	TRUE
Tumor_5	106045670	1810	1.70681e-05	FALSE	TRUE	TRUE
Tumor_6	100394405	801	7.97853e-06	FALSE	TRUE	TRUE
Tumor_7	106646183	4575	4.28989e-05	FALSE	TRUE	TRUE
Tumor_8	85298217	710	8.32374e-06	FALSE	TRUE	TRUE
Tumor_9	92180767	708	7.68056e-06	FALSE	TRUE	TRUE
Tumor_10	93149554	4934	5.29686e-05	FALSE	TRUE	TRUE
Tumor_11	123650570	644	5.20823e-06	FALSE	TRUE	TRUE
Tumor_12	89831553	1325	1.47498e-05	FALSE	TRUE	TRUE
Tumor_13	108435386	505	4.65715e-06	FALSE	TRUE	TRUE
Tumor_14	69860045	1037	1.4844e-05	FALSE	TRUE	TRUE
Tumor_15	73288271	1222	1.66739e-05	FALSE	TRUE	TRUE
Tumor_16	79637150	777	9.75675e-06	FALSE	TRUE	TRUE
Tumor_17	93906186	1249	1.33005e-05	FALSE	TRUE	TRUE
Tumor_18	83395715	1138	1.36458e-05	FALSE	TRUE	TRUE
Tumor_19	120415924	910	7.55714e-06	FALSE	TRUE	TRUE
Tumor_20	88025341	1097	1.24623e-05	FALSE	TRUE	TRUE
Tumor_21	99937432	1706	1.70707e-05	FALSE	TRUE	TRUE
Tumor_22	120099379	1087	9.05084e-06	FALSE	TRUE	TRUE
Tumor_23	77740155	1470	1.89091e-05	FALSE	TRUE	TRUE
Tumor_24	105412527	1833	1.73888e-05	FALSE	TRUE	TRUE
Tumor_25	114276495	1505	1.31698e-05	FALSE	TRUE	TRUE
Tumor_26	123911029	1685	1.35985e-05	FALSE	TRUE	TRUE
Tumor_27	102000701	1937	1.89901e-05	FALSE	TRUE	TRUE
Tumor_28	92511659	910	9.8366e-06	FALSE	TRUE	TRUE
Fetal_1	106309236	19	1.78724e-07	TRUE	FALSE	FALSE
Fetal_2	78058597	106	1.35795e-06	TRUE	FALSE	TRUE
Fetal_3	117346445	142	1.21009e-06	TRUE	FALSE	FALSE
Fetal_4	134509257	79	5.8732e-07	TRUE	FALSE	FALSE
Fetal_5	151328303	156	1.03087e-06	TRUE	FALSE	FALSE
Fetal_6	144259660	56	3.88189e-07	TRUE	FALSE	FALSE
Fetal_7	186775777	193	1.03332e-06	TRUE	FALSE	FALSE
Fetal_8	76214248	23	3.01781e-07	TRUE	FALSE	FALSE
Fetal_9	193446837	185	9.56335e-07	TRUE	FALSE	FALSE
Fetal_10	114493011	155	1.35379e-06	TRUE	FALSE	FALSE
Fetal_11	148578063	284	1.91145e-06	TRUE	TRUE	TRUE
Fetal_12	141559244	61	4.30915e-07	TRUE	FALSE	FALSE
Brain_1	51296448	25	4.87363e-07	TRUE	FALSE	FALSE
Brain_2	41195512	28	6.79686e-07	TRUE	FALSE	FALSE
Brain_3	52335661	4	7.64297e-08	TRUE	FALSE	FALSE
Brain_4	22878306	1	4.37095e-08	TRUE	FALSE	FALSE
Brain_5	22213768	6	2.70103e-07	TRUE	FALSE	FALSE
Brain_6	39721052	9	2.2658e-07	TRUE	FALSE	FALSE
Brain_7	31559506	5	1.58431e-07	TRUE	FALSE	FALSE
Brain_8	72577692	9	1.24005e-07	TRUE	FALSE	FALSE
Brain_9	55798503	14	2.50903e-07	TRUE	FALSE	FALSE
Brain_10	39741258	13	3.27116e-07	TRUE	FALSE	FALSE
Brain_11	27502310	9	3.27245e-07	TRUE	FALSE	FALSE
Brain_12	24187465	9	3.72094e-07	TRUE	FALSE	FALSE
cell_culture_1	183380340	88633746	0.483333	FALSE	TRUE	TRUE
cell_culture_2	231102951	39393385	0.170458	FALSE	TRUE	TRUE
cell_culture_3	216498620	62336378	0.28793	FALSE	TRUE	TRUE
