# Supplementary material for: Integrated Multi-Omics Analysis Reveals an HCMV-Associated Late-Gene Signature Associated with Poor Survival in Pediatric Group 3 Medulloblastoma
Source: Biomedicines. 2026 Jun 11;14(6):1328. doi: 10.3390/biomedicines14061328 (PMC13296392; doi:10.3390/biomedicines14061328)
Supplement: Supplementary file 1 [file biomedicines-14-01328-s001.zip › Table_S2.xlsx]

## Sheet: Table_S2
Table S2. HCMV transcripts detected in pediatric medulloblastoma tumors.
Transcript	Total_Raw_Counts	Mean_FPKM	Mean_TPM	Mean_Log2_TPM
gene-HHV5wtgp076	29226	189287	312409	18.156
gene-HHV5wtgp088	10838	89979.7	147024	16.871
gene-HHV5wtgr001	339	5493.75	8950.32	12.3585
gene-HHV5wtgp099	621	4078.42	6661.63	11.9041
gene-HHV5wtgr002	678	3402.11	5542.65	11.6674
gene-HHV5wtgp048	154	1920.83	3141.6	11.1388
gene-HHV5wtgp004	4	1137.47	1860.07	10.5212
gene-HHV5wtgp106	1	1130.53	1847.99	10.8525
gene-HHV5wtgr003	343	892.332	1453.83	9.74466
gene-HHV5wtgp078	44	551.204	908.142	9.26934
gene-HHV5wtgp039	25	552.315	903.945	9.39723
gene-HHV5wtgp063	62	460.082	758.453	9.24465
gene-HHV5wtgp055	21	442.073	727.718	9.16256
gene-HHV5wtgp166	32	303.152	499.905	8.5464
gene-HHV5wtgp036	14	299.041	490.194	8.59986
gene-HHV5wtgp057	10	270.023	447.51	8.167
gene-HHV5wtgp132	3	261.834	426.759	8.72704
gene-HHV5wtgp002	32	225.771	372.301	8.12291
gene-HHV5wtgp037	33	222.096	364.114	8.2456
gene-HHV5wtgp131	3	214.818	350.128	8.44226
gene-HHV5wtgp030	4	198.533	326.876	8.30281
gene-HHV5wtgp103	2	162.403	264.924	8.02732
gene-HHV5wtgp062	8	144.919	237.339	7.68203
gene-HHV5wtgp097	5	122.265	200.231	7.42757
gene-HHV5wtgp168	5	56.8993	92.9209	6.41623
gene-HHV5wtgp052	2	46.6328	76.1752	6.25031
gene-HHV5wtgr005	4	41.6622	68.2326	6.09837
gene-HHV5wtgp165	2	16.4431	26.82	0.435244
