# Supplementary material for: Integrated Multi-Omics Analysis Reveals an HCMV-Associated Late-Gene Signature Associated with Poor Survival in Pediatric Group 3 Medulloblastoma
Source: Biomedicines. 2026 Jun 11;14(6):1328. doi: 10.3390/biomedicines14061328 (PMC13296392; doi:10.3390/biomedicines14061328)
Supplement: Supplementary file 1 [file biomedicines-14-01328-s001.zip › Table_S3.xlsx]

## Sheet: All_genes
Table S3. Multi-omics classification of HCMV-associated genes based on integrated RNA-seq and whole-genome sequencing analyses.
Gene	RNA_Log2 (TPM+1)_mean	Tumor_Log2 (NVA+1)_mean	Blood_Log2 (NVA+1)_mean	Gene_state	state_score
gene-HHV5wtgp078	9.26934	11.0856	0	RNA+/DNA+	3
gene-HHV5wtgp048	11.1388	10.655	0	RNA+/DNA+	3
gene-HHV5wtgp088	16.871	18.6332	0	RNA+/DNA+	3
gene-HHV5wtgr001	12.3585	8.97896	0	RNA+/DNA+	3
gene-HHV5wtgp076	18.156	16.0295	0	RNA+/DNA+	3
gene-HHV5wtgp099	11.9041	12.1663	0	RNA+/DNA+	3
gene-HHV5wtgp001	0	8.5606	0	RNA-/DNA+	2
gene-HHV5wtgp039	9.39723	8.23852	0	RNA+/DNA-	2
gene-HHV5wtgp055	9.16256	8.0266	0	RNA+/DNA-	2
gene-HHV5wtgp063	9.24465	7.84216	0	RNA+/DNA-	2
gene-HHV5wtgp002	8.12291	11.0046	0	RNA-/DNA+	2
gene-HHV5wtgp166	8.5464	11.4294	0	RNA-/DNA+	2
gene-HHV5wtgp073	0	8.35301	0	RNA-/DNA+	2
gene-HHV5wtgp106	10.8525	0	0	RNA+/DNA-	2
gene-HHV5wtgr002	11.6674	8.28954	0	RNA+/DNA-	2
gene-HHV5wtgr003	9.74466	6.3579	0	RNA+/DNA-	2
gene-HHV5wtgp017	0	8.65628	0	RNA-/DNA+	2
gene-HHV5wtgp013	0	8.47587	0	RNA-/DNA+	2
gene-HHV5wtgp004	10.5212	0	0	RNA+/DNA-	2
gene-HHV5wtgp057	8.167	8.819	0	RNA-/DNA+	2
gene-HHV5wtgp103	8.02732	7.80972	0	RNA-/DNA-	1
gene-HHV5wtgp154	0	7.11143	0	RNA-/DNA-	1
gene-HHV5wtgp131	8.44226	0	0	RNA-/DNA-	1
gene-HHV5wtgp132	8.72704	0	0	RNA-/DNA-	1
gene-HHV5wtgp133	0	7.88092	0	RNA-/DNA-	1
gene-HHV5wtgp155	0	7.26787	0	RNA-/DNA-	1
gene-HHV5wtgp156	0	8.27411	0	RNA-/DNA-	1
gene-HHV5wtgp165	0.435244	7.89985	0	RNA-/DNA-	1
gene-HHV5wtgp168	6.41623	6.6064	0	RNA-/DNA-	1
gene-HHV5wtgr004	0	6.54585	0	RNA-/DNA-	1
gene-HHV5wtgp097	7.42757	6.79106	0	RNA-/DNA-	1
gene-HHV5wtgp069	0	6.98194	0	RNA-/DNA-	1
gene-HHV5wtgp083	0	6.40706	0	RNA-/DNA-	1
gene-HHV5wtgp042	0	6.80656	0	RNA-/DNA-	1
gene-HHV5wtgp014	0	7.79058	0	RNA-/DNA-	1
gene-HHV5wtgp023	0	8.03576	0	RNA-/DNA-	1
gene-HHV5wtgp030	8.30281	0	0	RNA-/DNA-	1
gene-HHV5wtgp031	0	8.26115	0	RNA-/DNA-	1
gene-HHV5wtgp034	0	6.80453	0	RNA-/DNA-	1
gene-HHV5wtgp036	8.59986	0	0	RNA-/DNA-	1
gene-HHV5wtgp037	8.2456	7.55658	0	RNA-/DNA-	1
gene-HHV5wtgp043	0	7.95667	0	RNA-/DNA-	1
gene-HHV5wtgp081	0	7.72179	0	RNA-/DNA-	1
gene-HHV5wtgp047	0	8.23674	0	RNA-/DNA-	1
gene-HHV5wtgp050	0	7.05672	0	RNA-/DNA-	1
gene-HHV5wtgp052	6.25031	5.55104	0	RNA-/DNA-	1
gene-HHV5wtgp060	0	5.81642	0	RNA-/DNA-	1
gene-HHV5wtgp061	0	6.78772	0	RNA-/DNA-	1
gene-HHV5wtgp062	7.68203	6.97137	0	RNA-/DNA-	1
gene-HHV5wtgp071	0	7.36569	0	RNA-/DNA-	1
gene-HHV5wtgr005	6.09837	0	0	RNA-/DNA-	1

## Sheet: Subgroup
SUBGROUP	Gene	RNA_Log2 (TPM+1)_mean	Tumor_Log2 (NVA+1)_mean	Blood_Log2 (NVA+1)_mean	RNA_POS	DNA_POS	Gene_state	state_score
GPR3	gene-HHV5wtgp048	10.7909	10.8268	0	9.05976	8.89645	RNA+/DNA+	3
GPR3	gene-HHV5wtgp076	18.3238	16.2435	0	9.05976	8.89645	RNA+/DNA+	3
GPR3	gene-HHV5wtgp088	16.5546	18.5858	0	9.05976	8.89645	RNA+/DNA+	3
GPR3	gene-HHV5wtgp099	12.1785	12.5647	0	9.05976	8.89645	RNA+/DNA+	3
GPR3	gene-HHV5wtgr001	11.7491	9.15413	0	9.05976	8.89645	RNA+/DNA+	3
GPR3	gene-HHV5wtgp002	8.18554	11.5234	0	9.05976	8.89645	RNA-/DNA+	2
GPR3	gene-HHV5wtgp039	9.81585	8.23852	0	9.05976	8.89645	RNA+/DNA-	2
GPR3	gene-HHV5wtgp057	8.34564	9.04044	0	9.05976	8.89645	RNA-/DNA+	2
GPR3	gene-HHV5wtgp078	8.32856	11.2435	0	9.05976	8.89645	RNA-/DNA+	2
GPR3	gene-HHV5wtgp106	10.8525	0	0	9.05976	8.89645	RNA+/DNA-	2
GPR3	gene-HHV5wtgp166	8.60895	11.9484	0	9.05976	8.89645	RNA-/DNA+	2
GPR3	gene-HHV5wtgr002	11.058	8.46448	0	9.05976	8.89645	RNA+/DNA-	2
GPR3	gene-HHV5wtgr003	9.1142	6.53112	0	9.05976	8.89645	RNA+/DNA-	2
GPR3	gene-HHV5wtgp030	7.90488	0	0	9.05976	8.89645	RNA-/DNA-	1
GPR3	gene-HHV5wtgp031	0	8.18752	0	9.05976	8.89645	RNA-/DNA-	1
GPR3	gene-HHV5wtgp036	7.26601	0	0	9.05976	8.89645	RNA-/DNA-	1
GPR3	gene-HHV5wtgp037	7.87189	8.04968	0	9.05976	8.89645	RNA-/DNA-	1
GPR3	gene-HHV5wtgp052	6.01101	6.10191	0	9.05976	8.89645	RNA-/DNA-	1
GPR3	gene-HHV5wtgp055	8.74862	7.9449	0	9.05976	8.89645	RNA-/DNA-	1
GPR3	gene-HHV5wtgp060	0	5.95881	0	9.05976	8.89645	RNA-/DNA-	1
GPR3	gene-HHV5wtgp062	8.37235	6.32185	0	9.05976	8.89645	RNA-/DNA-	1
GPR3	gene-HHV5wtgp063	8.77583	7.46213	0	9.05976	8.89645	RNA-/DNA-	1
GPR3	gene-HHV5wtgp071	0	7.23565	0	9.05976	8.89645	RNA-/DNA-	1
GPR3	gene-HHV5wtgp081	0	7.72179	0	9.05976	8.89645	RNA-/DNA-	1
GPR3	gene-HHV5wtgp083	0	6.15712	0	9.05976	8.89645	RNA-/DNA-	1
GPR3	gene-HHV5wtgp097	7.13405	6.65297	0	9.05976	8.89645	RNA-/DNA-	1
GPR3	gene-HHV5wtgp103	0	7.53539	0	9.05976	8.89645	RNA-/DNA-	1
GPR3	gene-HHV5wtgp131	8.61157	0	0	9.05976	8.89645	RNA-/DNA-	1
GPR3	gene-HHV5wtgp132	8.89645	0	0	9.05976	8.89645	RNA-/DNA-	1
GPR3	gene-HHV5wtgp133	0	7.92081	0	9.05976	8.89645	RNA-/DNA-	1
GPR3	gene-HHV5wtgp165	0	8.10577	0	9.05976	8.89645	RNA-/DNA-	1
GPR3	gene-HHV5wtgp168	6.38672	6.85232	0	9.05976	8.89645	RNA-/DNA-	1
GPR3	gene-HHV5wtgr004	0	6.79991	0	9.05976	8.89645	RNA-/DNA-	1
GPR3	gene-HHV5wtgr005	6.11458	0	0	9.05976	8.89645	RNA-/DNA-	1
GPR4	gene-HHV5wtgp048	10.9994	10.8324	0	9.05607	8.5023	RNA+/DNA+	3
GPR4	gene-HHV5wtgp076	18.3823	16.2016	0	9.05607	8.5023	RNA+/DNA+	3
GPR4	gene-HHV5wtgp078	9.33593	11.3197	0	9.05607	8.5023	RNA+/DNA+	3
GPR4	gene-HHV5wtgp088	16.7731	18.6087	0	9.05607	8.5023	RNA+/DNA+	3
GPR4	gene-HHV5wtgp099	11.9745	12.2804	0	9.05607	8.5023	RNA+/DNA+	3
GPR4	gene-HHV5wtgr001	11.9012	8.75731	0	9.05607	8.5023	RNA+/DNA+	3
GPR4	gene-HHV5wtgp001	0	8.5606	0	9.05607	8.5023	RNA-/DNA+	2
GPR4	gene-HHV5wtgp002	8.29562	11.2	0	9.05607	8.5023	RNA-/DNA+	2
GPR4	gene-HHV5wtgp004	10.5212	0	0	9.05607	8.5023	RNA+/DNA-	2
GPR4	gene-HHV5wtgp017	0	8.65628	0	9.05607	8.5023	RNA-/DNA+	2
GPR4	gene-HHV5wtgp039	9.34041	0	0	9.05607	8.5023	RNA+/DNA-	2
GPR4	gene-HHV5wtgp055	9.81438	8.48691	0	9.05607	8.5023	RNA+/DNA-	2
GPR4	gene-HHV5wtgp057	7.90861	8.95914	0	9.05607	8.5023	RNA-/DNA+	2
GPR4	gene-HHV5wtgp063	9.78459	8.34309	0	9.05607	8.5023	RNA+/DNA-	2
GPR4	gene-HHV5wtgp133	0	8.54845	0	9.05607	8.5023	RNA-/DNA+	2
GPR4	gene-HHV5wtgp166	8.71916	11.6249	0	9.05607	8.5023	RNA-/DNA+	2
GPR4	gene-HHV5wtgr002	11.21	8.06819	0	9.05607	8.5023	RNA+/DNA-	2
GPR4	gene-HHV5wtgr003	9.3335	6.1388	0	9.05607	8.5023	RNA+/DNA-	2
GPR4	gene-HHV5wtgp013	0	8.43449	0	9.05607	8.5023	RNA-/DNA-	1
GPR4	gene-HHV5wtgp014	0	7.74928	0	9.05607	8.5023	RNA-/DNA-	1
GPR4	gene-HHV5wtgp023	0	8.03576	0	9.05607	8.5023	RNA-/DNA-	1
GPR4	gene-HHV5wtgp030	8.70073	0	0	9.05607	8.5023	RNA-/DNA-	1
GPR4	gene-HHV5wtgp031	0	8.20284	0	9.05607	8.5023	RNA-/DNA-	1
GPR4	gene-HHV5wtgp034	0	7.01813	0	9.05607	8.5023	RNA-/DNA-	1
GPR4	gene-HHV5wtgp036	8.9636	0	0	9.05607	8.5023	RNA-/DNA-	1
GPR4	gene-HHV5wtgp037	8.40707	7.51721	0	9.05607	8.5023	RNA-/DNA-	1
GPR4	gene-HHV5wtgp042	0	7.08742	0	9.05607	8.5023	RNA-/DNA-	1
GPR4	gene-HHV5wtgp043	0	8.13859	0	9.05607	8.5023	RNA-/DNA-	1
GPR4	gene-HHV5wtgp047	0	8.23674	0	9.05607	8.5023	RNA-/DNA-	1
GPR4	gene-HHV5wtgp050	0	7.05672	0	9.05607	8.5023	RNA-/DNA-	1
GPR4	gene-HHV5wtgp052	0	5.27561	0	9.05607	8.5023	RNA-/DNA-	1
GPR4	gene-HHV5wtgp060	0	5.98604	0	9.05607	8.5023	RNA-/DNA-	1
GPR4	gene-HHV5wtgp061	0	6.78772	0	9.05607	8.5023	RNA-/DNA-	1
GPR4	gene-HHV5wtgp062	6.74878	7.07585	0	9.05607	8.5023	RNA-/DNA-	1
GPR4	gene-HHV5wtgp069	0	6.98194	0	9.05607	8.5023	RNA-/DNA-	1
GPR4	gene-HHV5wtgp071	0	7.25153	0	9.05607	8.5023	RNA-/DNA-	1
GPR4	gene-HHV5wtgp073	0	8.35301	0	9.05607	8.5023	RNA-/DNA-	1
GPR4	gene-HHV5wtgp083	0	6.24019	0	9.05607	8.5023	RNA-/DNA-	1
GPR4	gene-HHV5wtgp097	7.72109	6.92914	0	9.05607	8.5023	RNA-/DNA-	1
GPR4	gene-HHV5wtgp103	7.74448	8.35838	0	9.05607	8.5023	RNA-/DNA-	1
GPR4	gene-HHV5wtgp131	8.15917	0	0	9.05607	8.5023	RNA-/DNA-	1
GPR4	gene-HHV5wtgp132	8.4438	0	0	9.05607	8.5023	RNA-/DNA-	1
GPR4	gene-HHV5wtgp155	0	7.26787	0	9.05607	8.5023	RNA-/DNA-	1
GPR4	gene-HHV5wtgp156	0	8.27411	0	9.05607	8.5023	RNA-/DNA-	1
GPR4	gene-HHV5wtgp165	1.52335	8.26942	0	9.05607	8.5023	RNA-/DNA-	1
GPR4	gene-HHV5wtgp168	5.94905	6.76052	0	9.05607	8.5023	RNA-/DNA-	1
GPR4	gene-HHV5wtgr004	0	6.68136	0	9.05607	8.5023	RNA-/DNA-	1
GPR4	gene-HHV5wtgr005	5.88607	0	0	9.05607	8.5023	RNA-/DNA-	1
SHH	gene-HHV5wtgp048	11.3789	10.4486	0	9.4123	8.54487	RNA+/DNA+	3
SHH	gene-HHV5wtgp076	18.1062	15.6887	0	9.4123	8.54487	RNA+/DNA+	3
SHH	gene-HHV5wtgp078	9.89784	10.6599	0	9.4123	8.54487	RNA+/DNA+	3
SHH	gene-HHV5wtgp088	16.8748	18.7152	0	9.4123	8.54487	RNA+/DNA+	3
SHH	gene-HHV5wtgp099	11.2703	11.5233	0	9.4123	8.54487	RNA+/DNA+	3
SHH	gene-HHV5wtgr001	13.0798	9.13032	0	9.4123	8.54487	RNA+/DNA+	3
SHH	gene-HHV5wtgp002	8.05846	10.4016	0	9.4123	8.54487	RNA-/DNA+	2
SHH	gene-HHV5wtgp031	0	8.5725	0	9.4123	8.54487	RNA-/DNA+	2
SHH	gene-HHV5wtgp036	9.5885	0	0	9.4123	8.54487	RNA+/DNA-	2
SHH	gene-HHV5wtgp166	8.48213	10.8264	0	9.4123	8.54487	RNA-/DNA+	2
SHH	gene-HHV5wtgr002	12.3886	8.44068	0	9.4123	8.54487	RNA+/DNA-	2
SHH	gene-HHV5wtgr003	10.4438	6.5074	0	9.4123	8.54487	RNA+/DNA-	2
SHH	gene-HHV5wtgp013	0	8.51724	0	9.4123	8.54487	RNA-/DNA-	1
SHH	gene-HHV5wtgp014	0	7.83189	0	9.4123	8.54487	RNA-/DNA-	1
SHH	gene-HHV5wtgp034	0	6.59094	0	9.4123	8.54487	RNA-/DNA-	1
SHH	gene-HHV5wtgp037	8.68605	6.8306	0	9.4123	8.54487	RNA-/DNA-	1
SHH	gene-HHV5wtgp039	8.56178	0	0	9.4123	8.54487	RNA-/DNA-	1
SHH	gene-HHV5wtgp042	0	6.38527	0	9.4123	8.54487	RNA-/DNA-	1
SHH	gene-HHV5wtgp043	0	7.86571	0	9.4123	8.54487	RNA-/DNA-	1
SHH	gene-HHV5wtgp052	6.48961	0	0	9.4123	8.54487	RNA-/DNA-	1
SHH	gene-HHV5wtgp055	9.23609	7.57851	0	9.4123	8.54487	RNA-/DNA-	1
SHH	gene-HHV5wtgp057	7.41171	8.37546	0	9.4123	8.54487	RNA-/DNA-	1
SHH	gene-HHV5wtgp060	0	5.80266	0	9.4123	8.54487	RNA-/DNA-	1
SHH	gene-HHV5wtgp062	8.55164	7.19165	0	9.4123	8.54487	RNA-/DNA-	1
SHH	gene-HHV5wtgp063	8.98517	7.41033	0	9.4123	8.54487	RNA-/DNA-	1
SHH	gene-HHV5wtgp071	0	7.60988	0	9.4123	8.54487	RNA-/DNA-	1
SHH	gene-HHV5wtgp083	0	6.59297	0	9.4123	8.54487	RNA-/DNA-	1
SHH	gene-HHV5wtgp131	8.55603	0	0	9.4123	8.54487	RNA-/DNA-	1
SHH	gene-HHV5wtgp132	8.84088	0	0	9.4123	8.54487	RNA-/DNA-	1
SHH	gene-HHV5wtgp133	0	7.26566	0	9.4123	8.54487	RNA-/DNA-	1
SHH	gene-HHV5wtgp154	0	7.11143	0	9.4123	8.54487	RNA-/DNA-	1
SHH	gene-HHV5wtgp165	0	7.65977	0	9.4123	8.54487	RNA-/DNA-	1
SHH	gene-HHV5wtgp168	5.92382	6.41202	0	9.4123	8.54487	RNA-/DNA-	1
SHH	gene-HHV5wtgr004	0	5.94357	0	9.4123	8.54487	RNA-/DNA-	1
SHH	gene-HHV5wtgr005	6.27826	0	0	9.4123	8.54487	RNA-/DNA-	1
WNT	gene-HHV5wtgp076	17.0896	15.6663	0	11.4098	10.2213	RNA+/DNA+	3
WNT	gene-HHV5wtgp088	18.1055	18.658	0	11.4098	10.2213	RNA+/DNA+	3
WNT	gene-HHV5wtgp099	12.3488	12.1294	0	11.4098	10.2213	RNA+/DNA+	3
WNT	gene-HHV5wtgp002	7.55431	10.2689	0	11.4098	10.2213	RNA-/DNA+	2
WNT	gene-HHV5wtgp048	11.9244	10.2054	0	11.4098	10.2213	RNA+/DNA-	2
WNT	gene-HHV5wtgp078	9.34656	10.9026	0	11.4098	10.2213	RNA-/DNA+	2
WNT	gene-HHV5wtgp166	7.97734	10.6931	0	11.4098	10.2213	RNA-/DNA+	2
WNT	gene-HHV5wtgr001	13.8757	0	0	11.4098	10.2213	RNA+/DNA-	2
WNT	gene-HHV5wtgr002	13.1844	0	0	11.4098	10.2213	RNA+/DNA-	2
WNT	gene-HHV5wtgp031	0	7.73831	0	11.4098	10.2213	RNA-/DNA-	1
WNT	gene-HHV5wtgp036	8.82401	0	0	11.4098	10.2213	RNA-/DNA-	1
WNT	gene-HHV5wtgp037	8.22165	0	0	11.4098	10.2213	RNA-/DNA-	1
WNT	gene-HHV5wtgp039	9.78818	0	0	11.4098	10.2213	RNA-/DNA-	1
WNT	gene-HHV5wtgp055	8.40441	8.13083	0	11.4098	10.2213	RNA-/DNA-	1
WNT	gene-HHV5wtgp057	8.90315	8.84299	0	11.4098	10.2213	RNA-/DNA-	1
WNT	gene-HHV5wtgp060	0	5.18578	0	11.4098	10.2213	RNA-/DNA-	1
WNT	gene-HHV5wtgp062	7.40053	0	0	11.4098	10.2213	RNA-/DNA-	1
WNT	gene-HHV5wtgp083	0	7.61945	0	11.4098	10.2213	RNA-/DNA-	1
WNT	gene-HHV5wtgp103	8.31016	0	0	11.4098	10.2213	RNA-/DNA-	1
WNT	gene-HHV5wtgp133	0	7.25697	0	11.4098	10.2213	RNA-/DNA-	1
WNT	gene-HHV5wtgp165	0	6.8912	0	11.4098	10.2213	RNA-/DNA-	1
WNT	gene-HHV5wtgp168	7.40532	6.06113	0	11.4098	10.2213	RNA-/DNA-	1
WNT	gene-HHV5wtgr003	11.2383	0	0	11.4098	10.2213	RNA-/DNA-	1
WNT	gene-HHV5wtgr004	0	6.63458	0	11.4098	10.2213	RNA-/DNA-	1

## Sheet: Summary
Gene_state
RNA-/DNA- 31
RNA-/DNA+ 7
RNA+/DNA- 7
RNA+/DNA+ 6
SUBGROUP Gene_state
GPR3 RNA-/DNA- 21
RNA+/DNA+ 5
RNA+/DNA- 4
RNA-/DNA+ 4
GPR4 RNA-/DNA- 30
RNA+/DNA+ 6
RNA+/DNA- 6
RNA-/DNA+ 6
SHH RNA-/DNA- 23
RNA+/DNA+ 6
RNA+/DNA- 3
RNA-/DNA+ 3
WNT RNA-/DNA- 15
RNA+/DNA+ 3
RNA+/DNA- 3
RNA-/DNA+ 3
